# Supplementary material for: Evaluation of interleukin‐1 and interleukin‐6 receptor antagonists in a murine model of acute lung injury
Source: Exp Physiol. 2024 Apr 9;109(6):966–79. doi: 10.1113/EP091682 (PMC11140168; doi:10.1113/EP091682)
Supplement: Supplementary file 2 — Appendix P values. [file EPH-109-966-s001.xlsx]

## Sheet: Résu pval
Fig 2									Fig 5
		Mass change for each day (fig. 2A)								Total number of cells (fig. 5A)		Percentage of neutrophils (fig. 5B)		IL-6 mRNA fold change (fig. 5C)		MCP-1 mRNA fold change (fig. 5D)		TNF-α mRNA fold change (fig. 5E)		KC mRNA fold change (fig. 5F)
		Day 1	Day 2	Day 3	Day 4	Day 5	Day 6	Day 7		Saline PBS	Saline Bleo	Saline PBS	Saline Bleo	Saline PBS	Saline Bleo	Saline PBS	Saline Bleo	Saline PBS	Saline Bleo	Saline PBS	Saline Bleo
	Saline-PBS vs. Saline-Bleo	0.1866	0.0456	0.5066	<0,0001	<0,0001	<0,0001	<0,0001	Saline Bleo	<0,0001	<0,0001	<0,0001	<0,0001	<0,0001	<0,0001	<0,0001	<0,0001	<0,0001	<0,0001	<0,0001	<0,0001
	Saline-PBS vs. KIN-Bleo	0.0194	0.0474	0.3135	0.0005	<0,0001	<0,0001	<0,0001	KIN Bleo	0.0012	0.2272	0.0007	0.4725	<0,0001	>0,9999	0.0001	>0,9999	0.0002	>0,9999	0.0007	>0,9999
	Saline-PBS vs. Ryt-Bleo	0.2105	0.2768	0.7225	0.0015	<0,0001	<0,0001	<0,0001	Ryt Bleo	<0,0001	0.658	<0,0001	>0,9999	<0,0001	>0,9999	<0,0001	>0,9999	0.0002	>0,9999	0.0059	>0,9999
	Saline-PBS vs. TCZ-Bleo	0.0861	0.0221	0.0844	<0,0001	<0,0001	<0,0001	<0,0001	TCZ Bleo	<0,0001	0.658	<0,0001	>0,9999	0.0002	>0,9999	0.0023	0.9437	0.0062	>0,9999	0.0148	>0,9999
	Saline-PBS vs. 633-Bleo	0.2749	0.8044	>0,9999	<0,0001	<0,0001	<0,0001	<0,0001	633 Bleo	0.0008	0.2784	<0,0001	>0,9999	<0,0001	>0,9999	0.0022	>0,9999	0.0051	>0,9999	0.006	>0,9999
	Saline-PBS vs. Ryt+633-Bleo	0.041	0.0033	0.0481	<0,0001	<0,0001	<0,0001	<0,0001	Ryt+633 Bleo	0.002	0.124	<0,0001	>0,9999	<0,0001	>0,9999	<0,0001	>0,9999	0.0025	>0,9999	0.0086	>0,9999
	Saline-Bleo vs. KIN-Bleo	0.9682	0.9914	0.9996	>0,9999	0.9924	0.963	0.9907
	Saline-Bleo vs. Ryt-Bleo	0.9996	0.9615	>0,9999	0.9935	0.9882	0.9996	0.9998
	Saline-Bleo vs. TCZ-Bleo	0.9996	0.9999	0.9017	0.9424	0.9978	0.9997	0.9997
	Saline-Bleo vs. 633-Bleo	0.9925	0.2973	0.6272	0.9998	0.9996	0.9997	0.9997
	Saline-Bleo vs. Ryt+633-Bleo	0.9661	0.9614	0.7359	0.4959	0.4663	0.7163	0.7279
									Supplementary Figure 1
		Mass change D7 (fig. 2B)		pCO2 (fig. 2C)		pH (fig. 2D)				IL-6 concentration (fig. S1A)		MCP-1 concentration (fig. S1B)
		Saline PBS	Saline Bleo	Saline PBS	Saline Bleo	Saline PBS	Saline Bleo			Saline PBS	Saline Bleo	Saline PBS	Saline Bleo
	Saline Bleo	<0,0001		<0,0001		0.0971			Saline Bleo	0.0006		0.0016
	KIN Bleo	<0,0001	0.996	<0,0001	>0,9999	0.0211	>0,9999		KIN Bleo	0.1909	0.4465	0.0065	>0,9999
	Ryt Bleo	<0,0001	>0,9999	0.0033	0.8313	0.4349	>0,9999		Ryt Bleo	0.0006	>0,9999	<0,0001	>0,9999
	TCZ Bleo	<0,0001	>0,9999	<0,0001	>0,9999	<0,0001	0.1116		TCZ Bleo	0.0393	>0,9999	0.1598	0.8535
	633 Bleo	<0,0001	>0,9999	0.0002	>0,9999	0.1355	>0,9999		633 Bleo	0.0326	>0,9999	0.1733	>0,9999
	Ryt+633 Bleo	<0,0001	0.8219	0.007	0.5543	0.6648	>0,9999		Ryt+633 Bleo	0.0237	>0,9999	0.0533	>0,9999
Fig 3
		Aera of the lung with acute injury (fig. 3D)		Protein concentration (fig. 3E)
		Saline PBS	Saline Bleo	Saline PBS	Saline Bleo
	Saline Bleo	0.0036		<0,0001
	KIN Bleo	0.0039	>0,9999	<0,0001	>0,9999
	Ryt Bleo	<0,0001	>0,9999	<0,0001	0.9663
	TCZ Bleo	0.0462	>0,9999	<0,0001	>0,9999
	633 Bleo	0.0018	>0,9999	<0,0001	>0,9999
	Ryt+633 Bleo	0.0242	>0,9999	<0,0001	>0,9999
Fig 4
		Water-lung-content ratio (fig. 4)
		Saline PBS	Saline Bleo
	Saline Bleo	0.0087	0.0087
	KIN Bleo	0.0182	>0,9999
	Ryt Bleo	0.001	>0,9999
	TCZ Bleo	0.0003	>0,9999
	633 Bleo	0.0173	>0,9999
	Ryt+633 Bleo	0.0024	>0,9999
